# Supplementary material for: Biosynthesis and Cytotoxic Properties of Ag, Au, and Bimetallic Nanoparticles Synthesized Using Lithospermum erythrorhizon Callus Culture Extract
Source: Int J Mol Sci. 2021 Aug 27;22(17):9305. doi: 10.3390/ijms22179305 (PMC8431615; doi:10.3390/ijms22179305)
Supplement: Supplementary file 1 [file ijms-22-09305-s001.zip]

Archive with 1 entries (1 files):
- ijms-1320703-supplementary.pdf
